# Supplementary material for: Detecting quantitative trait loci and exploring chromosomal pairing in autopolyploids using polyqtlR
Source: Bioinformatics. 2021 Aug 6;37(21):3822–9. doi: 10.1093/bioinformatics/btab574 (PMC8570814; doi:10.1093/bioinformatics/btab574)
Supplement: btab574_Supplementary_Data [file btab574_supplementary_data.zip]

Archive with 4 entries (4 files):
- Figure_S1.pdf
- Supplementary Data1.RData
- Supplementary Methods.docx
- Supplementary Table1.xlsx
