# Supplementary material for: Detecting quantitative trait loci and exploring chromosomal pairing in autopolyploids using polyqtlR
Source: Bioinformatics. 2021 Aug 6;37(21):3822–9. doi: 10.1093/bioinformatics/btab574 (PMC8570814; doi:10.1093/bioinformatics/btab574)
Supplement: btab574_Supplementary_Data [file btab574_supplementary_data.zip › Supplementary Table1.xlsx]

## Sheet: Supplementary Table 1
QTL segregation	QTL action
Qooo x oooo	additive
oQoo x oooo	additive
ooQo x oooo	additive
oooQ x oooo	additive
oooo x Qooo	additive
oooo x oQoo	additive
oooo x ooQo	additive
oooo x oooQ	additive
QQoo x oooo	additive
QoQo x oooo	additive
QooQ x oooo	additive
QQoo x oooo	dominant
QoQo x oooo	dominant
QooQ x oooo	dominant
oQQo x oooo	dominant
oQoQ x oooo	dominant
ooQQ x oooo	dominant
oooo x QQoo	additive
oooo x QoQo	additive
oooo x QooQ	additive
oooo x QQoo	dominant
oooo x QoQo	dominant
oooo x QooQ	dominant
oooo x oQQo	dominant
oooo x oQoQ	dominant
oooo x ooQQ	dominant
Qooo x Qooo	additive
oQoo x Qooo	additive
ooQo x Qooo	additive
oooQ x Qooo	additive
Qooo x oQoo	additive
oQoo x oQoo	additive
ooQo x oQoo	additive
oooQ x oQoo	additive
Qooo x ooQo	additive
oQoo x ooQo	additive
ooQo x ooQo	additive
oooQ x ooQo	additive
Qooo x oooQ	additive
oQoo x oooQ	additive
ooQo x oooQ	additive
oooQ x oooQ	additive
Qooo x Qooo	dominant
oQoo x Qooo	dominant
ooQo x Qooo	dominant
oooQ x Qooo	dominant
Qooo x oQoo	dominant
oQoo x oQoo	dominant
ooQo x oQoo	dominant
oooQ x oQoo	dominant
Qooo x ooQo	dominant
oQoo x ooQo	dominant
ooQo x ooQo	dominant
oooQ x ooQo	dominant
Qooo x oooQ	dominant
oQoo x oooQ	dominant
ooQo x oooQ	dominant
oooQ x oooQ	dominant
Qooo x QQQo	additive
oQoo x QQQo	additive
ooQo x QQQo	additive
oooQ x QQQo	additive
Qooo x QQoQ	additive
oQoo x QQoQ	additive
ooQo x QQoQ	additive
oooQ x QQoQ	additive
Qooo x QoQQ	additive
oQoo x QoQQ	additive
ooQo x QoQQ	additive
oooQ x QoQQ	additive
Qooo x oQQQ	additive
oQoo x oQQQ	additive
ooQo x oQQQ	additive
oooQ x oQQQ	additive
Qooo x QQoo	additive
oQoo x QQoo	additive
ooQo x QQoo	additive
oooQ x QQoo	additive
Qooo x QoQo	additive
oQoo x QoQo	additive
ooQo x QoQo	additive
oooQ x QoQo	additive
Qooo x QooQ	additive
oQoo x QooQ	additive
ooQo x QooQ	additive
oooQ x QooQ	additive
Qooo x oQQo	additive
oQoo x oQQo	additive
ooQo x oQQo	additive
oooQ x oQQo	additive
Qooo x oQoQ	additive
oQoo x oQoQ	additive
ooQo x oQoQ	additive
oooQ x oQoQ	additive
Qooo x ooQQ	additive
oQoo x ooQQ	additive
ooQo x ooQQ	additive
oooQ x ooQQ	additive
Qooo x QQoo	dominant
oQoo x QQoo	dominant
ooQo x QQoo	dominant
oooQ x QQoo	dominant
Qooo x QoQo	dominant
oQoo x QoQo	dominant
ooQo x QoQo	dominant
oooQ x QoQo	dominant
Qooo x QooQ	dominant
oQoo x QooQ	dominant
ooQo x QooQ	dominant
oooQ x QooQ	dominant
Qooo x oQQo	dominant
oQoo x oQQo	dominant
ooQo x oQQo	dominant
oooQ x oQQo	dominant
Qooo x oQoQ	dominant
oQoo x oQoQ	dominant
ooQo x oQoQ	dominant
oooQ x oQoQ	dominant
Qooo x ooQQ	dominant
oQoo x ooQQ	dominant
ooQo x ooQQ	dominant
oooQ x ooQQ	dominant
QQoo x Qooo	additive
QoQo x Qooo	additive
QooQ x Qooo	additive
oQQo x Qooo	additive
oQoQ x Qooo	additive
ooQQ x Qooo	additive
QQoo x oQoo	additive
QoQo x oQoo	additive
QooQ x oQoo	additive
oQQo x oQoo	additive
oQoQ x oQoo	additive
ooQQ x oQoo	additive
QQoo x ooQo	additive
QoQo x ooQo	additive
QooQ x ooQo	additive
oQQo x ooQo	additive
oQoQ x ooQo	additive
ooQQ x ooQo	additive
QQoo x oooQ	additive
QoQo x oooQ	additive
QooQ x oooQ	additive
oQQo x oooQ	additive
oQoQ x oooQ	additive
ooQQ x oooQ	additive
QQoo x Qooo	dominant
QoQo x Qooo	dominant
QooQ x Qooo	dominant
oQQo x Qooo	dominant
oQoQ x Qooo	dominant
ooQQ x Qooo	dominant
QQoo x oQoo	dominant
QoQo x oQoo	dominant
QooQ x oQoo	dominant
oQQo x oQoo	dominant
oQoQ x oQoo	dominant
ooQQ x oQoo	dominant
QQoo x ooQo	dominant
QoQo x ooQo	dominant
QooQ x ooQo	dominant
oQQo x ooQo	dominant
oQoQ x ooQo	dominant
ooQQ x ooQo	dominant
QQoo x oooQ	dominant
QoQo x oooQ	dominant
QooQ x oooQ	dominant
oQQo x oooQ	dominant
oQoQ x oooQ	dominant
ooQQ x oooQ	dominant
QQoo x QQoo	additive
QoQo x QQoo	additive
QooQ x QQoo	additive
oQQo x QQoo	additive
oQoQ x QQoo	additive
ooQQ x QQoo	additive
QQoo x QoQo	additive
QoQo x QoQo	additive
QooQ x QoQo	additive
oQQo x QoQo	additive
oQoQ x QoQo	additive
ooQQ x QoQo	additive
QQoo x QooQ	additive
QoQo x QooQ	additive
QooQ x QooQ	additive
oQQo x QooQ	additive
oQoQ x QooQ	additive
ooQQ x QooQ	additive
QQoo x QQoo	dominant
QoQo x QQoo	dominant
QooQ x QQoo	dominant
oQQo x QQoo	dominant
oQoQ x QQoo	dominant
ooQQ x QQoo	dominant
QQoo x QoQo	dominant
QoQo x QoQo	dominant
QooQ x QoQo	dominant
oQQo x QoQo	dominant
oQoQ x QoQo	dominant
ooQQ x QoQo	dominant
QQoo x QooQ	dominant
QoQo x QooQ	dominant
QooQ x QooQ	dominant
oQQo x QooQ	dominant
oQoQ x QooQ	dominant
ooQQ x QooQ	dominant
QQoo x oQQo	dominant
QoQo x oQQo	dominant
QooQ x oQQo	dominant
oQQo x oQQo	dominant
oQoQ x oQQo	dominant
ooQQ x oQQo	dominant
QQoo x oQoQ	dominant
QoQo x oQoQ	dominant
QooQ x oQoQ	dominant
oQQo x oQoQ	dominant
oQoQ x oQoQ	dominant
ooQQ x oQoQ	dominant
QQoo x ooQQ	dominant
QoQo x ooQQ	dominant
QooQ x ooQQ	dominant
oQQo x ooQQ	dominant
oQoQ x ooQQ	dominant
ooQQ x ooQQ	dominant
